# Supplementary material for: Biochemical metabolic enhancement acting as a dominant driver in intra-leaf CO2 diffusional response to soil nitrogen supplying in Soybean
Source: PLoS One. 2026 Jan 30;21(1):e0340250. doi: 10.1371/journal.pone.0340250 (PMC12857951; doi:10.1371/journal.pone.0340250)
Supplement: S1 File — (XLSX) [file pone.0340250.s001.xlsx]

## Sheet: Sheet1
Treatments	An	gsc	gm	Vcmax	WUEins	WUEint	gm/gsc	CA content	Rubisco content	AQP content	CA activity	Rubisco activity	AQP activity	Tleaf	Tm	Tcw	SS	Sm	Sc	Vm	Vc	gias	gliq
	mol CO2 m-2s-1	mol CO2 m-2s-1	mol CO2 m-2s-1	μmol CO₂ m-2 s-1	μmol CO₂ mmol H₂O	μmol CO₂ mol H₂O		ng/L	ng/L	ng/L	U/L	U/L	U/L	μm	μm	μm	μm2	μm2	μm2	μm3	μm3	mol CO2 m-2 s-1	10-3 mol CO2 m-2 s-1
CK1	12.2613	0.117934	0.0776237	95.1683	2.33555	64.9799	0.658197	50.9567	137.297	18.2133	200.33	695.003	664.203	129.911	103.973	0.383323	13.5692	6.35555	3.05525	24.2429	2.19439	8.85735	3.66285
CK2	15.9985	0.108227	0.131069	77.172	2.13467	64.1889	0.688019	51.4233	138.77	18.9467	201.19	685.983	659.513	123.201	92.4457	0.384463	9.84038	6.78749	3.83531	18.305	3.03292	10.0928	2.94458
CK3	9.99352	0.0985198	0.0707214	76.2667	2.44065	63.3979	0.71784	50.64	138.033	18.4867	194.853	690.493	654.823	140.832	117.137	0.316228	10.653	6.40745	4.17753	20.8791	3.06394	7.90706	2.69002
LN1	9.70221	0.102447	0.0963405	91.3732	3.40306	102.151	1.53342	51.5367	157.813	21.1633	210.857	810.463	600.09	146.178	117.69	0.263382	8.59207	12.7473	4.6373	41.7205	3.03665	7.84259	2.41631
LN2	12.7643	0.0855107	0.12271	103.166	3.505	93.2944	1.43502	49.3933	161.517	22.36	217.1	807.113	618.563	166.535	141.997	0.215147	8.79294	11.4593	2.81446	43.0678	2.54588	6.50694	3.9936
LN3	14.2091	0.119383	0.194812	71.6715	3.37107	97.7228	1.63183	50.465	154.11	22.5033	215.993	803.763	593.47	156.785	125.47	0.276	8.87023	16.2333	3.77342	35.6419	3.03626	7.44662	2.99259
MN1	18.9577	0.109717	0.202426	105.595	3.43366	70.9887	1.84498	51.5967	139.173	21.8733	227.257	836.748	606.763	171.54	141.622	0.275367	11.7529	16.9405	2.84754	47.8035	3.076	6.58655	3.96755
MN2	15.9501	0.128555	0.156143	101.666	3.46774	77.5448	2.08454	55.58	138.66	22.4467	225.407	852.253	620.205	188.463	148.208	0.252961	12.7574	16.8758	3.11814	29.0287	3.06675	6.31544	3.61952
MN3	14.5996	0.0908794	0.211213	94.4997	3.4507	74.2668	2.3241	54.09	138.917	23.6833	218.647	821.243	633.647	163.041	130.294	0.326373	10.8874	16.7896	2.15689	39.5722	2.68781	7.15154	5.22211
HN1	21.1814	0.235376	0.159927	131.378	3.37144	56.2436	0.679455	53.5133	152.263	22.38	240.457	808.587	686.307	244.512	204.319	0.43732	16.9452	14.0553	2.62452	61.1974	2.95161	4.55719	4.32209
HN2	14.3789	0.224139	0.0985756	83.0104	3.42811	40.0948	0.439797	54.1467	153.11	21.99	239.013	806.207	678.277	217.708	182.551	0.345358	22.0087	13.0297	3.83633	96.763	3.08415	5.02931	2.95473
HN3	8.8665	0.229757	0.0725407	95.0794	3.48478	48.1692	0.559626	53.4733	152.687	22.03	235.467	807.397	670.247	214.578	180.487	0.258612	16.5551	13.891	3.37737	80.6044	3.08147	5.07884	3.32895
